# Supplementary material for: A Piezoelectric MEMS Speaker with a Combined Function of a Silent Alarm
Source: Micromachines (Basel). 2023 Mar 22;14(3):702. doi: 10.3390/mi14030702 (PMC10057705; doi:10.3390/mi14030702)
Supplement: Supplementary file 1 [file micromachines-14-00702-s001.zip]

Archive with 1 entries (1 files):
- micromachines-2255962-supplementary.pdf
